# Supplementary material for: Inflammation promotes resistance to immune checkpoint inhibitors in high microsatellite instability colorectal cancer
Source: Nat Commun. 2022 Nov 28;13:7316. doi: 10.1038/s41467-022-35096-6 (PMC9705377; doi:10.1038/s41467-022-35096-6)
Supplement: Supplementary file 4 — Source Data [file 41467_2022_35096_MOESM4_ESM.xlsx]

## Sheet: Clinical Data (SYSUCC-ICIs)
Gender	Age	Family history	Clinical tumor response	Histology	Inflammatory condition in tumor site	Consistent NLR＞3	PFS delay（Day）	Progression	PD-1 blockade combined with non-ICI drugs
Female	30	No	SD	Adenocarcinoma	No	Yes	911	No	No
Male	36	No	CR	Adenocarcinoma	No	No	1641	No	No
Male	36	No	PR	Adenocarcinoma	No	No	621	No	No
Female	39	No	PR	Adenocarcinoma	No	Yes	974	No	No
Male	42	No	PR	Adenocarcinoma	No	No	1688	No	No
Male	51	No	PD	Adenocarcinoma	No	Yes	860	Yes	No
Male	54	No	CR	Adenocarcinoma	No	No	920	No	No
Male	54	No	PD	Adenocarcinoma	No	Not available	97	Yes	No
Female	57	No	CR	Adenocarcinoma	No	No	103	No	No
Male	58	No	PD	Adenocarcinoma	No	Yes	45	Yes	No
Male	66	No	SD	Adenocarcinoma	No	Not available	146	No	No
Female	67	No	CR	Adenocarcinoma	No	No	1034	No	No
Male	32	Yes	SD	Adenocarcinoma	No	No	812	No	No
Male	40	Yes	CR	Adenocarcinoma	No	No	985	No	No
Female	42	Yes	CR	Adenocarcinoma	No	No	552	No	No
Male	46	Yes	PR	Adenocarcinoma	No	No	684	No	No
Female	47	Yes	CR	Adenocarcinoma	No	No	692	No	No
Male	48	Yes	CR	Adenocarcinoma	No	No	360	No	No
Female	53	Yes	CR	Adenocarcinoma	No	No	716	No	No
Male	53	Yes	CR	Adenocarcinoma	No	No	638	No	No
Female	58	Yes	CR	Adenocarcinoma	No	No	681	No	No
Female	58	Yes	PR	Adenocarcinoma	No	No	1235	No	No
Male	61	Yes	CR	Adenocarcinoma	No	No	864	No	No
Male	62	Yes	PR	Adenocarcinoma	No	No	626	No	No
Male	26	Yes	SD	Mucinous Adenocarcinoma	No	No	277	No	No
Male	44	Yes	CR	Mucinous Adenocarcinoma	No	No	224	No	No
Female	47	Yes	PR	Mucinous Adenocarcinoma	No	No	1301	No	No
Female	33	No	SD	Adenocarcinoma	No	Yes	290	No	Yes
Male	46	No	PR	Adenocarcinoma	No	Not available	859	No	Yes
Male	47	No	PR	Adenocarcinoma	No	No	896	No	Yes
Male	49	No	PR	Adenocarcinoma	No	No	124	No	Yes
Female	62	No	SD	Adenocarcinoma	No	Yes	515	No	Yes
Male	64	No	PR	Adenocarcinoma	No	Yes	223	No	Yes
Female	19	Yes	CR	Adenocarcinoma	No	No	1193	No	Yes
Male	25	Yes	PR	Adenocarcinoma	No	Yes	362	No	Yes
Male	27	Yes	CR	Adenocarcinoma	No	Yes	1024	No	Yes
Male	29	Yes	PR	Adenocarcinoma	No	No	486	No	Yes
Male	31	Yes	CR	Adenocarcinoma	No	No	887	No	Yes
Male	33	Yes	CR	Adenocarcinoma	No	No	951	No	Yes
Female	35	Yes	CR	Adenocarcinoma	No	No	692	No	Yes
Male	42	Yes	PR	Adenocarcinoma	No	No	1587	No	Yes
Male	43	Yes	SD	Adenocarcinoma	No	Yes	1092	No	Yes
Female	62	Yes	PR	Adenocarcinoma	No	No	528	No	Yes
Male	44	No	SD	Mucinous Adenocarcinoma	No	Yes	1571	No	Yes
Male	46	No	SD	Mucinous Adenocarcinoma	No	No	330	No	Yes
Male	26	Yes	PD	Mucinous Adenocarcinoma	No	No	73	Yes	Yes
Male	36	Yes	PD	Mucinous Adenocarcinoma	No	No	549	Yes	Yes
Male	45	Yes	SD	Mucinous Adenocarcinoma	No	No	733	No	Yes
Male	20	No	SD	Adenocarcinoma	Yes	Yes	1001	No	No
Male	73	No	PD	Adenocarcinoma	Yes	Yes	76	Yes	No
Male	51	Yes	SD	Adenocarcinoma	Yes	No	511	No	No
Male	31	No	PD	Mucinous Adenocarcinoma	Yes	Yes	71	Yes	No
Female	40	No	PD	Mucinous Adenocarcinoma	Yes	Not available	105	Yes	No
Female	34	No	PD	Adenocarcinoma	Yes	Yes	141	Yes	Yes
Female	34	No	SD	Adenocarcinoma	Yes	Yes	243	No	Yes
Male	55	No	CR	Adenocarcinoma	Yes	No	1758	No	Yes
Male	28	Yes	PD	Adenocarcinoma	Yes	Yes	43	Yes	Yes
Male	31	Yes	CR	Adenocarcinoma	Yes	No	542	No	Yes
Male	34	Yes	CR	Adenocarcinoma	Yes	Yes	665	No	Yes
Female	40	Yes	SD	Adenocarcinoma	Yes	Yes	445	No	Yes
Female	63	No	PD	Mucinous Adenocarcinoma	Yes	No	115	Yes	Yes
Male	25	Yes	CR	Mucinous Adenocarcinoma	Yes	Yes	661	No	Yes

## Sheet: Figure 1B
		Progression
	PFS delay（Month）	Non-Inflammation (N=48)	Inflammation (N=14)
	30.3667	No
	54.7	No
	20.7	No
	32.4667	No
	56.2667	No
	28.6667	Yes
	30.6667	No
	3.23333	Yes
	3.43333	No
	1.5	Yes
	4.86667	No
	34.4667	No
	27.0667	No
	32.8333	No
	18.4	No
	22.8	No
	23.0667	No
	12	No
	23.8667	No
	21.2667	No
	22.7	No
	41.1667	No
	28.8	No
	20.8667	No
	9.23333	No
	7.46667	No
	43.3667	No
	9.66667	No
	28.6333	No
	29.8667	No
	4.13333	No
	17.1667	No
	7.43333	No
	39.7667	No
	12.0667	No
	34.1333	No
	16.2	No
	29.5667	No
	31.7	No
	23.0667	No
	52.9	No
	36.4	No
	17.6	No
	52.3667	No
	11	No
	2.43333	Yes
	18.3	Yes
	24.4333	No
	33.3667		No
	2.53333		Yes
	17.0333		No
	2.36667		Yes
	3.5		Yes
	4.7		Yes
	8.1		No
	58.6		No
	1.43333		Yes
	18.0667		No
	22.1667		No
	14.8333		No
	3.83333		Yes
	22.0333		No

## Sheet: Figure 1C
	Cohort	No. of patient determined CR	No. of patient determined PR	No. of patient determined SD or PD
	Non-Inflammation	18	15	15
	Inflammation	4	0	10

## Sheet: Figure 1E
	Proportion of apoptosis (%)
	Patient 1		Patient 2		Patient 3		Patient 4
	TIL	PBMC	TIL	PBMC	TIL	PBMC	TIL	PBMC
	6.28	11.78	5.6	5.66	6.23	6.73	8.91	6.86
	6.76	12.15	5.55	5.24	5.88	5.78	6.6	7.77
	5.47	12.7	4.73	6.55	6.43	5.96	5.69	8.41

## Sheet: Figure 2B
	Cluster	No. of cell in each cluster
	Epithelial-1	856
	Epithelial-2	712
	Epithelial-3	510
	Epithelial-4	468
	Epithelial-5	386
	Epithelial-6	330
	Epithelial-7	133
	Epithelial-8	27
	Myeloid cell	132
	Plasma cell	76
	Treg	305
	CD8 TEX KLRD1	455
	CD8 TEX PDCD1	99

## Sheet: Figure 2D
	Sample ID	Predicted Response to ICI	Neutrophil infiltration level
	TCGA.DY.A1DD.01A	Poor response	0.067
	TCGA.DY.A1DF.01A	Poor response	0.096
	TCGA.F5.6863.01A	Poor response	0.101
	TCGA.EI.7002.01A	Poor response	0.107
	TCGA.AH.6644.01A	Poor response	0.129
	TCGA.G5.6233.01A	Poor response	0.136
	TCGA.A6.A566.01A	Poor response	0.147
	TCGA.NH.A50V.01A	Poor response	0.179
	TCGA.AA.3866.01A	Poor response	0.184
	TCGA.F4.6855.01A	Poor response	0.188
	TCGA.CA.6719.01A	Poor response	0.191
	TCGA.AU.6004.01A	Poor response	0.2
	TCGA.D5.5540.01A	Poor response	0.201
	TCGA.G4.6293.01A	Poor response	0.201
	TCGA.AA.3821.01A	Poor response	0.206
	TCGA.AA.A00A.01A	Poor response	0.208
	TCGA.AM.5821.01A	Poor response	0.209
	TCGA.G4.6304.01A	Poor response	0.21
	TCGA.AA.3973.01A	Poor response	0.214
	TCGA.CM.6168.01A	Poor response	0.215
	TCGA.CA.5254.01A	Poor response	0.22
	TCGA.AA.3845.01A	Poor response	0.22
	TCGA.DM.A0XF.01A	Poor response	0.221
	TCGA.A6.2684.01C	Poor response	0.221
	TCGA.AA.A00O.01A	Poor response	0.222
	TCGA.G4.6320.01A	Poor response	0.227
	TCGA.AZ.6598.01A	Poor response	0.23
	TCGA.AA.3496.01A	Poor response	0.232
	TCGA.AA.A02W.01A	Poor response	0.232
	TCGA.AA.A00J.01A	Poor response	0.234
	TCGA.AA.3947.01A	Poor response	0.241
	TCGA.AA.3553.01A	Poor response	0.244
	TCGA.DM.A1DA.01A	Poor response	0.245
	TCGA.AA.A00N.01A	Poor response	0.248
	TCGA.AD.6548.01A	Poor response	0.25
	TCGA.CM.5861.01A	Poor response	0.256
	TCGA.CK.5913.01A	Poor response	0.256
	TCGA.AA.A02E.01A	Poor response	0.259
	TCGA.AA.3941.01A	Poor response	0.26
	TCGA.AA.3713.01A	Poor response	0.261
	TCGA.AA.3520.01A	Poor response	0.264
	TCGA.CM.4747.01A	Poor response	0.265
	TCGA.AA.3854.01A	Poor response	0.265
	TCGA.AD.A5EJ.01A	Poor response	0.268
	TCGA.DM.A0XD.01A	Poor response	0.281
	TCGA.QG.A5Z1.01A	Poor response	0.282
	TCGA.G4.6588.01A	Poor response	0.284
	TCGA.D5.6540.01A	Poor response	0.289
	TCGA.A6.6653.01A	Poor response	0.292
	TCGA.DM.A28H.01A	Poor response	0.294
	TCGA.A6.5665.01B	Poor response	0.296
	TCGA.AD.6889.01A	Poor response	0.298
	TCGA.CM.6676.01A	Poor response	0.299
	TCGA.AY.A54L.01A	Poor response	0.3
	TCGA.G4.6303.01A	Poor response	0.305
	TCGA.AZ.6608.01A	Poor response	0.307
	TCGA.G4.6298.01A	Poor response	0.307
	TCGA.QG.A5YX.01A	Poor response	0.308
	TCGA.D5.6532.01A	Poor response	0.31
	TCGA.AA.3697.01A	Poor response	0.314
	TCGA.AA.3819.01A	Poor response	0.317
	TCGA.DM.A1HB.01A	Poor response	0.324
	TCGA.CK.4948.01B	Poor response	0.325
	TCGA.CM.6171.01A	Poor response	0.333
	TCGA.D5.6538.01A	Poor response	0.336
	TCGA.AA.3531.01A	Poor response	0.342
	TCGA.G4.6317.02A	Poor response	0.348
	TCGA.AA.3529.01A	Poor response	0.355
	TCGA.AA.3972.01A	Poor response	0.367
	TCGA.AA.A01S.01A	Poor response	0.373
	TCGA.A6.6781.01B	Poor response	0.38
	TCGA.A6.5666.01A	Poor response	0.384
	TCGA.AZ.4323.01A	Response	0
	TCGA.AG.3731.01A	Response	0
	TCGA.F5.6571.01A	Response	0.009
	TCGA.EI.6510.01A	Response	0.018
	TCGA.F5.6811.01A	Response	0.039
	TCGA.F5.6864.01A	Response	0.04
	TCGA.AY.6196.01A	Response	0.042
	TCGA.AG.A02N.01A	Response	0.045
	TCGA.AG.4001.01A	Response	0.081
	TCGA.AD.6964.01A	Response	0.085
	TCGA.5M.AAT6.01A	Response	0.087
	TCGA.D5.6928.01A	Response	0.091
	TCGA.EI.6507.01A	Response	0.097
	TCGA.AA.A00R.01A	Response	0.099
	TCGA.AH.6549.01A	Response	0.099
	TCGA.AG.3608.01A	Response	0.1
	TCGA.AG.4007.01A	Response	0.103
	TCGA.G4.6628.01A	Response	0.105
	TCGA.AA.A01P.01A	Response	0.106
	TCGA.G4.6302.01A	Response	0.108
	TCGA.D5.6930.01A	Response	0.109
	TCGA.AG.3592.01A	Response	0.117
	TCGA.F4.6703.01A	Response	0.123
	TCGA.F4.6570.01A	Response	0.127
	TCGA.AG.3601.01A	Response	0.127
	TCGA.EI.6882.01A	Response	0.127
	TCGA.AF.3911.01A	Response	0.131
	TCGA.AD.5900.01A	Response	0.131
	TCGA.G4.6295.01A	Response	0.141
	TCGA.NH.A5IV.01A	Response	0.141
	TCGA.AA.A01R.01A	Response	0.144
	TCGA.AZ.4615.01A	Response	0.146
	TCGA.QG.A5Z2.01A	Response	0.147
	TCGA.AZ.6601.01A	Response	0.147
	TCGA.AA.A02R.01A	Response	0.148
	TCGA.AA.3815.01A	Response	0.149
	TCGA.AG.3583.01A	Response	0.149
	TCGA.CM.6674.01A	Response	0.151
	TCGA.AA.A022.01A	Response	0.152
	TCGA.AA.3543.01A	Response	0.154
	TCGA.G4.6627.01A	Response	0.158
	TCGA.AD.6901.01A	Response	0.16
	TCGA.CK.6746.01A	Response	0.161
	TCGA.A6.2686.01A	Response	0.165
	TCGA.A6.6780.01A	Response	0.167
	TCGA.AD.6895.01A	Response	0.168
	TCGA.A6.A565.01A	Response	0.169
	TCGA.AH.6897.01A	Response	0.172
	TCGA.CK.5916.01A	Response	0.174
	TCGA.CM.6161.01A	Response	0.174
	TCGA.DC.6154.01A	Response	0.177
	TCGA.AA.3949.01A	Response	0.18
	TCGA.A6.3808.01A	Response	0.183
	TCGA.F4.6856.01A	Response	0.184
	TCGA.G4.6586.01A	Response	0.185
	TCGA.QG.A5YW.01A	Response	0.185
	TCGA.CK.4951.01A	Response	0.187
	TCGA.A6.2672.01A	Response	0.191
	TCGA.D5.6529.01A	Response	0.191
	TCGA.AA.A01Q.01A	Response	0.194
	TCGA.AA.A00E.01A	Response	0.197
	TCGA.AA.3861.01A	Response	0.198
	TCGA.A6.3809.01A	Response	0.201
	TCGA.AZ.4616.01A	Response	0.201
	TCGA.AA.3502.01A	Response	0.203
	TCGA.D5.6530.01A	Response	0.211
	TCGA.G4.6309.01A	Response	0.211
	TCGA.AA.3715.01A	Response	0.214
	TCGA.A6.2676.01A	Response	0.217
	TCGA.AA.3966.01A	Response	0.217
	TCGA.AA.3680.01A	Response	0.218
	TCGA.G4.6322.01A	Response	0.219
	TCGA.CK.6747.01A	Response	0.221
	TCGA.AA.3518.01A	Response	0.223
	TCGA.AA.3492.01A	Response	0.224
	TCGA.AA.3864.01A	Response	0.226
	TCGA.AA.3526.01A	Response	0.23
	TCGA.D5.6929.01A	Response	0.23
	TCGA.AA.3982.01A	Response	0.233
	TCGA.CM.6162.01A	Response	0.233
	TCGA.A6.5661.01B	Response	0.234
	TCGA.AA.3692.01A	Response	0.235
	TCGA.AA.A010.01A	Response	0.237
	TCGA.CM.4746.01A	Response	0.24
	TCGA.AA.A00K.01A	Response	0.244
	TCGA.D5.6927.01A	Response	0.245
	TCGA.CM.4750.01A	Response	0.248
	TCGA.CM.4743.01A	Response	0.248
	TCGA.AA.3663.01A	Response	0.248
	TCGA.G4.6321.01A	Response	0.252
	TCGA.AY.A69D.01A	Response	0.252
	TCGA.AZ.4614.01A	Response	0.252
	TCGA.DM.A1D4.01A	Response	0.256
	TCGA.AZ.4313.01A	Response	0.256
	TCGA.AA.3852.01A	Response	0.257
	TCGA.AA.A004.01A	Response	0.262
	TCGA.AA.3811.01A	Response	0.268
	TCGA.AA.3710.01A	Response	0.271
	TCGA.AA.3672.01A	Response	0.271
	TCGA.AA.3833.01A	Response	0.273
	TCGA.AA.3877.01A	Response	0.274
	TCGA.AA.3950.01A	Response	0.284
	TCGA.AA.3516.01A	Response	0.285
	TCGA.AA.A024.01A	Response	0.285
	TCGA.AZ.4684.01A	Response	0.288
	TCGA.AA.3554.01A	Response	0.292
	TCGA.AA.3855.01A	Response	0.293
	TCGA.AA.A029.01A	Response	0.293
	TCGA.AA.3525.01A	Response	0.3
	TCGA.AY.6197.01A	Response	0.307
	TCGA.AA.3517.01A	Response	0.311
	TCGA.AA.3688.01A	Response	0.321
	TCGA.AA.A01G.01A	Response	0.339
	TCGA.AA.3667.01A	Response	0.345
	TCGA.WS.AB45.01A	Response	0.347
	TCGA.A6.2683.01A	Response	0.363
	TCGA.AA.3930.01A	Response	0.368

## Sheet: Figure 2E
	Sample ID	Infiltration Score	Neutrophil infiltration level
	TCGA.DY.A1DD.01A	0.428	0.067
	TCGA.DY.A1DF.01A	0.444	0.096
	TCGA.F5.6863.01A	0.399	0.101
	TCGA.EI.7002.01A	0.66	0.107
	TCGA.AH.6644.01A	0.731	0.129
	TCGA.G5.6233.01A	0.72	0.136
	TCGA.A6.A566.01A	0.783	0.147
	TCGA.NH.A50V.01A	0.659	0.179
	TCGA.AA.3866.01A	0.845	0.184
	TCGA.F4.6855.01A	0.651	0.188
	TCGA.CA.6719.01A	0.665	0.191
	TCGA.AU.6004.01A	0.725	0.2
	TCGA.D5.5540.01A	0.601	0.201
	TCGA.G4.6293.01A	0.594	0.201
	TCGA.AA.3821.01A	0.631	0.206
	TCGA.AA.A00A.01A	0.661	0.208
	TCGA.AM.5821.01A	0.67	0.209
	TCGA.G4.6304.01A	0.57	0.21
	TCGA.AA.3973.01A	0.581	0.214
	TCGA.CM.6168.01A	0.721	0.215
	TCGA.CA.5254.01A	0.552	0.22
	TCGA.AA.3845.01A	0.642	0.22
	TCGA.DM.A0XF.01A	0.58	0.221
	TCGA.A6.2684.01C	0.699	0.221
	TCGA.AA.A00O.01A	0.609	0.222
	TCGA.G4.6320.01A	0.409	0.227
	TCGA.AZ.6598.01A	0.643	0.23
	TCGA.AA.3496.01A	0.748	0.232
	TCGA.AA.A02W.01A	0.513	0.232
	TCGA.AA.A00J.01A	0.611	0.234
	TCGA.AA.3947.01A	0.657	0.241
	TCGA.AA.3553.01A	0.684	0.244
	TCGA.DM.A1DA.01A	0.528	0.245
	TCGA.AA.A00N.01A	0.701	0.248
	TCGA.AD.6548.01A	0.717	0.25
	TCGA.CM.5861.01A	0.434	0.256
	TCGA.CK.5913.01A	0.623	0.256
	TCGA.AA.A02E.01A	0.524	0.259
	TCGA.AA.3941.01A	0.528	0.26
	TCGA.AA.3713.01A	0.738	0.261
	TCGA.AA.3520.01A	0.731	0.264
	TCGA.CM.4747.01A	0.614	0.265
	TCGA.AA.3854.01A	0.622	0.265
	TCGA.AD.A5EJ.01A	0.54	0.268
	TCGA.DM.A0XD.01A	0.54	0.281
	TCGA.QG.A5Z1.01A	0.538	0.282
	TCGA.G4.6588.01A	0.582	0.284
	TCGA.D5.6540.01A	0.566	0.289
	TCGA.A6.6653.01A	0.587	0.292
	TCGA.DM.A28H.01A	0.494	0.294
	TCGA.A6.5665.01B	0.612	0.296
	TCGA.AD.6889.01A	0.48	0.298
	TCGA.CM.6676.01A	0.519	0.299
	TCGA.AY.A54L.01A	0.359	0.3
	TCGA.G4.6303.01A	0.64	0.305
	TCGA.AZ.6608.01A	0.436	0.307
	TCGA.G4.6298.01A	0.507	0.307
	TCGA.QG.A5YX.01A	0.503	0.308
	TCGA.D5.6532.01A	0.509	0.31
	TCGA.AA.3697.01A	0.633	0.314
	TCGA.AA.3819.01A	0.643	0.317
	TCGA.DM.A1HB.01A	0.465	0.324
	TCGA.CK.4948.01B	0.715	0.325
	TCGA.CM.6171.01A	0.514	0.333
	TCGA.D5.6538.01A	0.44	0.336
	TCGA.AA.3531.01A	0.579	0.342
	TCGA.G4.6317.02A	0.497	0.348
	TCGA.AA.3529.01A	0.63	0.355
	TCGA.AA.3972.01A	0.622	0.367
	TCGA.AA.A01S.01A	0.397	0.373
	TCGA.A6.6781.01B	0.709	0.38
	TCGA.A6.5666.01A	0.493	0.384
	TCGA.AZ.4323.01A	0.686	0
	TCGA.AG.3731.01A	0.884	0
	TCGA.F5.6571.01A	0.881	0.009
	TCGA.EI.6510.01A	0.421	0.018
	TCGA.F5.6811.01A	0.762	0.039
	TCGA.F5.6864.01A	0.816	0.04
	TCGA.AY.6196.01A	0.9	0.042
	TCGA.AG.A02N.01A	0.561	0.045
	TCGA.AG.4001.01A	0.9	0.081
	TCGA.AD.6964.01A	0.849	0.085
	TCGA.5M.AAT6.01A	0.819	0.087
	TCGA.D5.6928.01A	0.892	0.091
	TCGA.EI.6507.01A	0.871	0.097
	TCGA.AA.A00R.01A	0.84	0.099
	TCGA.AH.6549.01A	0.621	0.099
	TCGA.AG.3608.01A	0.808	0.1
	TCGA.AG.4007.01A	0.808	0.103
	TCGA.G4.6628.01A	0.799	0.105
	TCGA.AA.A01P.01A	0.777	0.106
	TCGA.G4.6302.01A	0.738	0.108
	TCGA.D5.6930.01A	0.662	0.109
	TCGA.AG.3592.01A	0.68	0.117
	TCGA.F4.6703.01A	0.9	0.123
	TCGA.F4.6570.01A	0.833	0.127
	TCGA.AG.3601.01A	0.636	0.127
	TCGA.EI.6882.01A	0.642	0.127
	TCGA.AF.3911.01A	0.712	0.131
	TCGA.AD.5900.01A	0.706	0.131
	TCGA.G4.6295.01A	0.693	0.141
	TCGA.NH.A5IV.01A	0.752	0.141
	TCGA.AA.A01R.01A	0.751	0.144
	TCGA.AZ.4615.01A	0.689	0.146
	TCGA.QG.A5Z2.01A	0.544	0.147
	TCGA.AZ.6601.01A	0.811	0.147
	TCGA.AA.A02R.01A	0.799	0.148
	TCGA.AA.3815.01A	0.776	0.149
	TCGA.AG.3583.01A	0.676	0.149
	TCGA.CM.6674.01A	0.632	0.151
	TCGA.AA.A022.01A	0.695	0.152
	TCGA.AA.3543.01A	0.756	0.154
	TCGA.G4.6627.01A	0.709	0.158
	TCGA.AD.6901.01A	0.736	0.16
	TCGA.CK.6746.01A	0.692	0.161
	TCGA.A6.2686.01A	0.81	0.165
	TCGA.A6.6780.01A	0.718	0.167
	TCGA.AD.6895.01A	0.615	0.168
	TCGA.A6.A565.01A	0.719	0.169
	TCGA.AH.6897.01A	0.414	0.172
	TCGA.CK.5916.01A	0.719	0.174
	TCGA.CM.6161.01A	0.662	0.174
	TCGA.DC.6154.01A	0.66	0.177
	TCGA.AA.3949.01A	0.802	0.18
	TCGA.A6.3808.01A	0.718	0.183
	TCGA.F4.6856.01A	0.495	0.184
	TCGA.G4.6586.01A	0.607	0.185
	TCGA.QG.A5YW.01A	0.58	0.185
	TCGA.CK.4951.01A	0.727	0.187
	TCGA.A6.2672.01A	0.8	0.191
	TCGA.D5.6529.01A	0.735	0.191
	TCGA.AA.A01Q.01A	0.616	0.194
	TCGA.AA.A00E.01A	0.78	0.197
	TCGA.AA.3861.01A	0.612	0.198
	TCGA.A6.3809.01A	0.706	0.201
	TCGA.AZ.4616.01A	0.617	0.201
	TCGA.AA.3502.01A	0.587	0.203
	TCGA.D5.6530.01A	0.716	0.211
	TCGA.G4.6309.01A	0.514	0.211
	TCGA.AA.3715.01A	0.829	0.214
	TCGA.A6.2676.01A	0.784	0.217
	TCGA.AA.3966.01A	0.827	0.217
	TCGA.AA.3680.01A	0.607	0.218
	TCGA.G4.6322.01A	0.509	0.219
	TCGA.CK.6747.01A	0.541	0.221
	TCGA.AA.3518.01A	0.669	0.223
	TCGA.AA.3492.01A	0.678	0.224
	TCGA.AA.3864.01A	0.63	0.226
	TCGA.AA.3526.01A	0.664	0.23
	TCGA.D5.6929.01A	0.664	0.23
	TCGA.AA.3982.01A	0.767	0.233
	TCGA.CM.6162.01A	0.797	0.233
	TCGA.A6.5661.01B	0.592	0.234
	TCGA.AA.3692.01A	0.703	0.235
	TCGA.AA.A010.01A	0.608	0.237
	TCGA.CM.4746.01A	0.463	0.24
	TCGA.AA.A00K.01A	0.581	0.244
	TCGA.D5.6927.01A	0.745	0.245
	TCGA.CM.4750.01A	0.554	0.248
	TCGA.CM.4743.01A	0.488	0.248
	TCGA.AA.3663.01A	0.583	0.248
	TCGA.G4.6321.01A	0.536	0.252
	TCGA.AY.A69D.01A	0.509	0.252
	TCGA.AZ.4614.01A	0.41	0.252
	TCGA.DM.A1D4.01A	0.381	0.256
	TCGA.AZ.4313.01A	0.454	0.256
	TCGA.AA.3852.01A	0.686	0.257
	TCGA.AA.A004.01A	0.689	0.262
	TCGA.AA.3811.01A	0.687	0.268
	TCGA.AA.3710.01A	0.839	0.271
	TCGA.AA.3672.01A	0.774	0.271
	TCGA.AA.3833.01A	0.704	0.273
	TCGA.AA.3877.01A	0.72	0.274
	TCGA.AA.3950.01A	0.799	0.284
	TCGA.AA.3516.01A	0.671	0.285
	TCGA.AA.A024.01A	0.445	0.285
	TCGA.AZ.4684.01A	0.685	0.288
	TCGA.AA.3554.01A	0.835	0.292
	TCGA.AA.3855.01A	0.663	0.293
	TCGA.AA.A029.01A	0.477	0.293
	TCGA.AA.3525.01A	0.635	0.3
	TCGA.AY.6197.01A	0.519	0.307
	TCGA.AA.3517.01A	0.688	0.311
	TCGA.AA.3688.01A	0.598	0.321
	TCGA.AA.A01G.01A	0.486	0.339
	TCGA.AA.3667.01A	0.655	0.345
	TCGA.WS.AB45.01A	0.823	0.347
	TCGA.A6.2683.01A	0.56	0.363
	TCGA.AA.3930.01A	0.736	0.368

## Sheet: Figure 2F
	Sample ID	Neutrophil infiltration level	Cytotoxic cell infiltration level	Th1 cell infiltration level	B cell infiltration level	NK cell infiltration level
	TCGA.DY.A1DD.01A	0.067	0.22	0.009	0	0.283
	TCGA.DY.A1DF.01A	0.096	0	0	0.103	0.299
	TCGA.F5.6863.01A	0.101	0	0.02	0.118	0.21
	TCGA.EI.7002.01A	0.107	0.057	0.018	0.069	0.116
	TCGA.AH.6644.01A	0.129	0.201	0.084	0.075	0.054
	TCGA.G5.6233.01A	0.136	0.039	0.055	0.084	0.127
	TCGA.A6.A566.01A	0.147	0.292	0.08	0.036	0.12
	TCGA.NH.A50V.01A	0.179	0.175	0.12	0.087	0.146
	TCGA.AA.3866.01A	0.184	0.309	0.16	0.095	0.275
	TCGA.F4.6855.01A	0.188	0.191	0.029	0.055	0.108
	TCGA.CA.6719.01A	0.191	0.312	0.067	0.051	0.066
	TCGA.AU.6004.01A	0.2	0.308	0.156	0.153	0.086
	TCGA.D5.5540.01A	0.201	0.315	0.192	0.009	0.245
	TCGA.G4.6293.01A	0.201	0.301	0.199	0.148	0.27
	TCGA.AA.3821.01A	0.206	0.334	0.069	0.027	0.182
	TCGA.AA.A00A.01A	0.208	0.348	0.166	0.039	0.281
	TCGA.AM.5821.01A	0.209	0.435	0.258	0.096	0.248
	TCGA.G4.6304.01A	0.21	0.292	0.118	0	0.253
	TCGA.AA.3973.01A	0.214	0.273	0.079	0.076	0.272
	TCGA.CM.6168.01A	0.215	0.151	0.079	0.091	0
	TCGA.CA.5254.01A	0.22	0.213	0.163	0.146	0.13
	TCGA.AA.3845.01A	0.22	0.385	0.288	0.065	0.321
	TCGA.DM.A0XF.01A	0.221	0.221	0.157	0.092	0.23
	TCGA.A6.2684.01C	0.221	0.134	0.098	0.091	0.127
	TCGA.AA.A00O.01A	0.222	0.269	0.031	0.095	0.204
	TCGA.G4.6320.01A	0.227	0.136	0.033	0.209	0.2
	TCGA.AZ.6598.01A	0.23	0.368	0.115	0.086	0.182
	TCGA.AA.3496.01A	0.232	0.311	0.197	0.097	0.202
	TCGA.AA.A02W.01A	0.232	0.248	0.15	0.087	0.168
	TCGA.AA.A00J.01A	0.234	0.263	0.023	0.043	0.122
	TCGA.AA.3947.01A	0.241	0.207	0.224	0.046	0.173
	TCGA.AA.3553.01A	0.244	0.281	0.2	0.106	0.253
	TCGA.DM.A1DA.01A	0.245	0.25	0.071	0.087	0.081
	TCGA.AA.A00N.01A	0.248	0.183	0.028	0.014	0.221
	TCGA.AD.6548.01A	0.25	0.357	0.177	0.062	0.175
	TCGA.CM.5861.01A	0.256	0.303	0.085	0.015	0.143
	TCGA.CK.5913.01A	0.256	0.31	0.076	0.036	0.18
	TCGA.AA.A02E.01A	0.259	0.218	0.076	0.043	0.339
	TCGA.AA.3941.01A	0.26	0.229	0.045	0.107	0.102
	TCGA.AA.3713.01A	0.261	0.38	0.153	0.107	0.236
	TCGA.AA.3520.01A	0.264	0.202	0.074	0.114	0.147
	TCGA.CM.4747.01A	0.265	0.104	0.029	0.1	0.173
	TCGA.AA.3854.01A	0.265	0.2	0.047	0.067	0.332
	TCGA.AD.A5EJ.01A	0.268	0.294	0.134	0.05	0.202
	TCGA.DM.A0XD.01A	0.281	0.216	0	0.109	0.172
	TCGA.QG.A5Z1.01A	0.282	0	0	0.084	0.036
	TCGA.G4.6588.01A	0.284	0.3	0.094	0.044	0.086
	TCGA.D5.6540.01A	0.289	0.364	0.096	0.014	0.233
	TCGA.A6.6653.01A	0.292	0.282	0.053	0.086	0.194
	TCGA.DM.A28H.01A	0.294	0.076	0.099	0.097	0.051
	TCGA.A6.5665.01B	0.296	0.266	0.211	0.079	0.153
	TCGA.AD.6889.01A	0.298	0.096	0.135	0.017	0.229
	TCGA.CM.6676.01A	0.299	0.106	0.089	0.044	0.134
	TCGA.AY.A54L.01A	0.3	0.162	0.077	0.071	0.215
	TCGA.G4.6303.01A	0.305	0.204	0.063	0.035	0.088
	TCGA.AZ.6608.01A	0.307	0.052	0.092	0.075	0.165
	TCGA.G4.6298.01A	0.307	0.073	0.041	0.056	0.149
	TCGA.QG.A5YX.01A	0.308	0.064	0.05	0.032	0.208
	TCGA.D5.6532.01A	0.31	0.159	0.093	0.109	0.125
	TCGA.AA.3697.01A	0.314	0.281	0.097	0.103	0.117
	TCGA.AA.3819.01A	0.317	0.109	0.035	0.134	0.148
	TCGA.DM.A1HB.01A	0.324	0.015	0.042	0.084	0.059
	TCGA.CK.4948.01B	0.325	0.116	0.117	0.034	0.237
	TCGA.CM.6171.01A	0.333	0.29	0.128	0.012	0.01
	TCGA.D5.6538.01A	0.336	0.159	0	0.06	0.127
	TCGA.AA.3531.01A	0.342	0.263	0.07	0.091	0.184
	TCGA.G4.6317.02A	0.348	0	0	0.078	0.102
	TCGA.AA.3529.01A	0.355	0.187	0.066	0.028	0.211
	TCGA.AA.3972.01A	0.367	0.182	0.032	0.031	0.215
	TCGA.AA.A01S.01A	0.373	0.051	0.028	0.08	0.068
	TCGA.A6.6781.01B	0.38	0.344	0.064	0.037	0.114
	TCGA.A6.5666.01A	0.384	0.027	0.056	0.048	0.197
	TCGA.AZ.4323.01A	0	0.337	0.103	0.5	0.173
	TCGA.AG.3731.01A	0	0.292	0.163	0.125	0.276
	TCGA.F5.6571.01A	0.009	0.298	0.073	0.077	0.131
	TCGA.EI.6510.01A	0.018	0.164	0.174	0.206	0.24
	TCGA.F5.6811.01A	0.039	0.196	0.065	0.051	0.195
	TCGA.F5.6864.01A	0.04	0.214	0.113	0.113	0.206
	TCGA.AY.6196.01A	0.042	0.459	0.14	0.214	0.314
	TCGA.AG.A02N.01A	0.045	0.285	0.166	0.11	0.299
	TCGA.AG.4001.01A	0.081	0.212	0.009	0.087	0.183
	TCGA.AD.6964.01A	0.085	0.365	0.298	0.114	0.359
	TCGA.5M.AAT6.01A	0.087	0.437	0.299	0.105	0.307
	TCGA.D5.6928.01A	0.091	0.556	0.302	0.244	0.352
	TCGA.EI.6507.01A	0.097	0.334	0.166	0.012	0.23
	TCGA.AA.A00R.01A	0.099	0.481	0.369	0.146	0.438
	TCGA.AH.6549.01A	0.099	0.052	0.071	0.118	0.081
	TCGA.AG.3608.01A	0.1	0.197	0.132	0.091	0.269
	TCGA.AG.4007.01A	0.103	0.29	0.07	0.175	0.204
	TCGA.G4.6628.01A	0.105	0.444	0.305	0.103	0.339
	TCGA.AA.A01P.01A	0.106	0.441	0.327	0.144	0.348
	TCGA.G4.6302.01A	0.108	0.288	0.02	0.105	0.225
	TCGA.D5.6930.01A	0.109	0.392	0.174	0.248	0.325
	TCGA.AG.3592.01A	0.117	0.155	0.194	0.095	0.228
	TCGA.F4.6703.01A	0.123	0.509	0.276	0.078	0.338
	TCGA.F4.6570.01A	0.127	0.435	0.219	0.109	0.263
	TCGA.AG.3601.01A	0.127	0.021	0	0.071	0
	TCGA.EI.6882.01A	0.127	0.274	0.147	0.086	0.169
	TCGA.AF.3911.01A	0.131	0.185	0.04	0.059	0.204
	TCGA.AD.5900.01A	0.131	0.424	0.104	0.148	0.187
	TCGA.G4.6295.01A	0.141	0.41	0.152	0.186	0.235
	TCGA.NH.A5IV.01A	0.141	0.435	0.136	0.057	0.323
	TCGA.AA.A01R.01A	0.144	0.47	0.271	0.076	0.318
	TCGA.AZ.4615.01A	0.146	0.422	0.275	0.028	0.247
	TCGA.QG.A5Z2.01A	0.147	0.226	0.174	0.37	0.228
	TCGA.AZ.6601.01A	0.147	0.391	0.225	0.158	0.257
	TCGA.AA.A02R.01A	0.148	0.455	0.305	0.08	0.36
	TCGA.AA.3815.01A	0.149	0.426	0.247	0.101	0.371
	TCGA.AG.3583.01A	0.149	0.171	0.147	0.105	0.265
	TCGA.CM.6674.01A	0.151	0.377	0.133	0.079	0.192
	TCGA.AA.A022.01A	0.152	0.441	0.27	0.109	0.273
	TCGA.AA.3543.01A	0.154	0.427	0.217	0.083	0.312
	TCGA.G4.6627.01A	0.158	0.373	0.103	0.163	0.288
	TCGA.AD.6901.01A	0.16	0.359	0.11	0.015	0.223
	TCGA.CK.6746.01A	0.161	0.39	0.32	0.041	0.21
	TCGA.A6.2686.01A	0.165	0.462	0.214	0.09	0.25
	TCGA.A6.6780.01A	0.167	0.394	0.376	0.066	0.281
	TCGA.AD.6895.01A	0.168	0.43	0.204	0.068	0.275
	TCGA.A6.A565.01A	0.169	0.3	0.043	0.317	0.094
	TCGA.AH.6897.01A	0.172	0	0.157	0.105	0.101
	TCGA.CK.5916.01A	0.174	0.408	0.254	0.08	0.269
	TCGA.CM.6161.01A	0.174	0.254	0.135	0.038	0.296
	TCGA.DC.6154.01A	0.177	0.159	0	0.054	0.181
	TCGA.AA.3949.01A	0.18	0.387	0.23	0.115	0.312
	TCGA.A6.3808.01A	0.183	0.276	0.027	0.041	0.248
	TCGA.F4.6856.01A	0.184	0.328	0.151	0.074	0.257
	TCGA.G4.6586.01A	0.185	0.437	0.272	0.077	0.308
	TCGA.QG.A5YW.01A	0.185	0.111	0.181	0.093	0.152
	TCGA.CK.4951.01A	0.187	0.343	0.243	0.05	0.291
	TCGA.A6.2672.01A	0.191	0.464	0.234	0.048	0.309
	TCGA.D5.6529.01A	0.191	0.325	0.148	0.112	0.135
	TCGA.AA.A01Q.01A	0.194	0.376	0.19	0.106	0.277
	TCGA.AA.A00E.01A	0.197	0.42	0.225	0.153	0.235
	TCGA.AA.3861.01A	0.198	0.274	0.195	0.191	0.267
	TCGA.A6.3809.01A	0.201	0.429	0.308	0.064	0.239
	TCGA.AZ.4616.01A	0.201	0.405	0.136	0.066	0.321
	TCGA.AA.3502.01A	0.203	0.261	0.162	0.103	0.192
	TCGA.D5.6530.01A	0.211	0.356	0.174	0.114	0.373
	TCGA.G4.6309.01A	0.211	0.344	0.149	0.089	0.117
	TCGA.AA.3715.01A	0.214	0.435	0.154	0.074	0.31
	TCGA.A6.2676.01A	0.217	0.458	0.239	0.055	0.229
	TCGA.AA.3966.01A	0.217	0.445	0.19	0.036	0.322
	TCGA.AA.3680.01A	0.218	0.253	0.138	0.146	0.269
	TCGA.G4.6322.01A	0.219	0.245	0.143	0.047	0.311
	TCGA.CK.6747.01A	0.221	0.206	0.112	0.073	0.203
	TCGA.AA.3518.01A	0.223	0.404	0.242	0.088	0.244
	TCGA.AA.3492.01A	0.224	0.391	0.142	0.05	0.312
	TCGA.AA.3864.01A	0.226	0.278	0.102	0.056	0.277
	TCGA.AA.3526.01A	0.23	0.295	0.123	0.053	0.265
	TCGA.D5.6929.01A	0.23	0.302	0.163	0.166	0.134
	TCGA.AA.3982.01A	0.233	0.298	0.134	0.078	0.199
	TCGA.CM.6162.01A	0.233	0.316	0.035	0.068	0.177
	TCGA.A6.5661.01B	0.234	0.303	0.065	0.098	0.052
	TCGA.AA.3692.01A	0.235	0.159	0.079	0.057	0.25
	TCGA.AA.A010.01A	0.237	0.241	0.178	0.109	0.226
	TCGA.CM.4746.01A	0.24	0.35	0.165	0.01	0.374
	TCGA.AA.A00K.01A	0.244	0.242	0.1	0.051	0.201
	TCGA.D5.6927.01A	0.245	0.395	0.243	0.065	0.208
	TCGA.CM.4750.01A	0.248	0.291	0.119	0.15	0.214
	TCGA.CM.4743.01A	0.248	0.402	0.166	0.13	0.202
	TCGA.AA.3663.01A	0.248	0.27	0.113	0.04	0.106
	TCGA.G4.6321.01A	0.252	0.381	0.106	0.228	0.349
	TCGA.AY.A69D.01A	0.252	0.059	0.036	0.135	0.166
	TCGA.AZ.4614.01A	0.252	0.361	0.155	0.09	0.148
	TCGA.DM.A1D4.01A	0.256	0.211	0.206	0.02	0.286
	TCGA.AZ.4313.01A	0.256	0.229	0.037	0.041	0.229
	TCGA.AA.3852.01A	0.257	0.299	0.103	0.089	0.194
	TCGA.AA.A004.01A	0.262	0.352	0.105	0.282	0.429
	TCGA.AA.3811.01A	0.268	0.319	0.12	0.153	0.143
	TCGA.AA.3710.01A	0.271	0.439	0.327	0.116	0.32
	TCGA.AA.3672.01A	0.271	0.466	0.202	0.083	0.287
	TCGA.AA.3833.01A	0.273	0.332	0.074	0.068	0.282
	TCGA.AA.3877.01A	0.274	0.324	0.118	0.052	0.313
	TCGA.AA.3950.01A	0.284	0.374	0.184	0.016	0.312
	TCGA.AA.3516.01A	0.285	0.332	0.107	0.027	0.238
	TCGA.AA.A024.01A	0.285	0.206	0.031	0.005	0.283
	TCGA.AZ.4684.01A	0.288	0.271	0.109	0.098	0.237
	TCGA.AA.3554.01A	0.292	0.336	0.078	0.095	0.172
	TCGA.AA.3855.01A	0.293	0.309	0.126	0.159	0.354
	TCGA.AA.A029.01A	0.293	0.169	0	0.034	0.141
	TCGA.AA.3525.01A	0.3	0.284	0.09	0.146	0.196
	TCGA.AY.6197.01A	0.307	0.291	0.147	0.047	0.205
	TCGA.AA.3517.01A	0.311	0.294	0.161	0.084	0.249
	TCGA.AA.3688.01A	0.321	0.206	0.103	0.086	0.155
	TCGA.AA.A01G.01A	0.339	0.27	0.084	0.033	0.196
	TCGA.AA.3667.01A	0.345	0.271	0.026	0.096	0.23
	TCGA.WS.AB45.01A	0.347	0.378	0.018	0.013	0.186
	TCGA.A6.2683.01A	0.363	0.028	0	0.094	0.043
	TCGA.AA.3930.01A	0.368	0.305	0.013	0.055	0.278

## Sheet: Figure 3E
	Proportion of apoptosis (%)
	T cell	T cell+Neu	T cell+Neu+anti-CD80/86
	12.85	3.58	7.5
	11.07	3.36	8.48
	10.64	3.15	8.87
						`

## Sheet: Figure 4A
	IHC examination data of lymphocyte counting in 142 surgical resected dMMR/MSI-H CRCs in Liu, et al. 2018 (Reference 28)
	Preoperative NLR	NLR>3	CD4 IM	CD4 TS	CD4 CN	CD8IM	CD8 TS	CD8 CN	FOXP3 IM	FOXP3 TS	FOXP3CN
	0.19	No	173	146	3	88	13	2	54	18	0
	0.61	No	310	42	18	155	19	65	20	8	12
	0.88	No	106	79	5	145	101	70	67	30	11
	1.04	No	119	49	18	295	78	5	104	60	14
	1.07	No	456	140	8	222	34	17	76	42	13
	1.11	No	314	84	13	117	93	69	26	16	0
	1.15	No	236	98	21	293	27	67	98	15	16
	1.22	No	238	13	2	132	19	7	62	22	11
	1.23	No	117	97	25	178	84	101	69	62	15
	1.34	No	223	180	4	173	109	52	157	27	2
	1.38	No	63	80	2	56	27	1	84	56	12
	1.38	No	99	94	4	129	81	26	53	21	6
	1.4	No	175	79	1	119	80	6	52	32	13
	1.41	No	156	107	1	137	26	8	118	67	11
	1.5	No	310	63	0	128	33	13	43	17	4
	1.52	No	106	140	2	23	11	1	51	30	10
	1.53	No	229	105	22	282	23	69	89	12	19
	1.55	No	317	212	9	173	105	173	73	11	5
	1.58	No	238	187	5	217	105	54	57	24	5
	1.64	No	189	56	2	105	76	16	52	16	12
	1.67	No	102	56	3	57	48	36	68	21	0
	1.67	No	84	21	1	54	17	9	66	21	14
	1.71	No	117	94	5	81	26	10	151	54	31
	1.71	No	153	82	5	113	102	36	107	29	6
	1.71	No	216	117	1	162	48	26	148	67	19
	1.72	No	198	89	3	119	89	21	54	38	5
	1.73	No	13	26	1	221	78	20	21	11	4
	1.75	No	98	65	1	42	23	12	95	38	5
	1.76	No	194	100	0	71	30	6	102	70	8
	1.82	No	113	72	4	156	105	68	76	33	8
	1.84	No	272	52	1	135	59	8	42	25	10
	1.89	No	100	90	5	133	72	9	14	6	11
	1.93	No	486	190	2	70	110	16	58	15	11
	2	No	77	34	0	67	23	4	73	23	5
	2	No	106	81	2	116	75	16	46	19	19
	2	No	107	83	4	144	76	7	23	9	8
	2	No	219	76	2	114	110	1	98	35	16
	2	No	98	16	1	114	78	1	106	36	13
	2.03	No	219	102	2	142	40	16	27	17	10
	2.04	No	163	39	1	169	23	4	59	44	11
	2.07	No	307	91	14	106	89	71	17	13	3
	2.1	No	250	46	23	124	90	14	69	22	3
	2.12	No	48	39	15	92	29	2	67	26	1
	2.13	No	219	80	1	120	23	11	97	30	6
	2.13	No	129	56	14	48	29	31	37	16	6
	2.15	No	189	33	0	183	48	7	72	27	12
	2.19	No	90	4	0	88	10	48	76	44	11
	2.24	No	110	104	26	167	80	103	60	59	18
	2.26	No	142	36	1	193	117	21	39	18	5
	2.27	No	126	42	17	306	82	3	113	63	11
	2.31	No	246	36	1	245	106	25	103	39	8
	2.32	No	253	23	2	232	100	9	96	37	16
	2.36	No	105	52	2	29	17	44	88	36	17
	2.4	No	134	47	27	128	15	134	92	52	16
	2.4	No	199	238	13	102	48	5	77	46	19
	2.5	No	179	88	1	150	51	24	127	50	1
	2.5	No	226	76	2	299	112	6	50	27	10
	2.5	No	172	133	4	139	77	10	118	63	16
	2.53	No	35	13	0	60	17	7	83	47	16
	2.56	No	206	126	2	136	89	13	50	27	8
	2.58	No	193	77	5	151	42	28	95	51	1
	2.59	No	135	43	2	182	113	23	30	15	8
	2.61	No	310	219	10	162	101	175	64	8	8
	2.64	No	144	110	0	147	52	24	61	70	16
	2.74	No	327	88	11	162	53	8	86	45	12
	2.75	No	189	120	9	202	83	13	80	16	17
	2.76	No	226	36	2	185	50	39	71	25	8
	2.8	No	144	44	2	133	36	13	47	21	10
	2.8	No	133	77	5	76	54	9	77	57	29
	2.83	No	231	26	3	145	25	4	69	24	1
	2.86	No	213	87	2	202	52	13	82	54	7
	2.92	No	219	89	16	312	118	19	57	25	13
	2.92	No	98	78	42	154	67	14	88	49	6
	2.93	No	112	103	17	157	72	18	73	23	13
	2.93	No	39	16	2	89	15	7	129	59	13
	3	No	315	256	48	282	103	65	59	13	1
	3	No	28	26	2	73	23	7	90	49	9
	3	No	217	118	1	93	60	11	74	23	17
	3	No	320	95	12	151	49	10	77	42	15
	3.07	Yes	170	26	2	156	17	98	52	42	10
	3.07	Yes	132	58	8	97	66	52	139	52	33
	3.08	Yes	124	149	10	92	61	17	160	49	13
	3.11	Yes	206	231	12	113	52	3	86	49	16
	3.14	Yes	449	147	9	211	30	19	67	39	16
	3.21	Yes	136	49	13	59	33	29	46	19	3
	3.33	Yes	317	35	17	166	23	63	29	11	9
	3.45	Yes	119	89	6	235	98	38	66	26	9
	3.45	Yes	11	9	0	21	10	18	76	42	9
	3.5	Yes	317	50	4	115	27	36	36	15	14
	3.63	Yes	112	111	0	114	64	9	84	26	14
	3.64	Yes	89	88	1	129	95	10	34	19	3
	3.64	Yes	109	43	1	44	42	12	61	19	17
	3.67	Yes	252	91	1	237	63	11	106	59	8
	3.8	Yes	119	96	16	168	76	16	82	26	10
	3.86	Yes	224	96	2	104	54	15	83	57	13
	4.07	Yes	213	72	1	187	104	8	72	20	9
	4.11	Yes	236	138	5	116	19	16	98	55	15
	4.15	Yes	367	101	17	117	62	23	84	59	18
	4.2	Yes	196	43	1	92	70	18	45	14	12
	4.22	Yes	206	193	7	123	74	21	79	46	16
	4.23	Yes	206	59	1	200	98	18	79	18	11
	4.27	Yes	32	29	15	102	21	9	136	61	5
	4.44	Yes	70	67	2	43	21	2	77	54	11
	4.55	Yes	199	200	8	112	70	23	70	43	19
	4.57	Yes	75	31	1	47	24	3	54	36	8
	4.73	Yes	113	127	3	10	5	1	44	28	13
	4.82	Yes	20	19	0	232	74	18	30	8	1
	4.83	Yes	360	108	18	106	58	25	75	56	21
	4.88	Yes	135	59	1	91	73	5	68	50	9
	4.89	Yes	212	156	11	103	57	19	89	46	16
	4.92	Yes	335	183	31	134	77	31	99	31	11
	5	Yes	56	29	3	6	19	7	76	28	20
	5	Yes	71	56	2	100	48	2	41	18	10
	5	Yes	146	50	2	11	5	2	18	12	7
	5.09	Yes	68	44	3	60	30	2	61	38	0
	5.17	Yes	96	75	1	116	89	16	27	17	9
	5.22	Yes	205	76	2	106	83	14	47	36	12
	5.25	Yes	18	49	0	32	35	17	85	39	23
	5.33	Yes	91	64	3	103	72	9	97	42	17
	5.38	Yes	128	66	2	80	69	7	59	47	12
	5.44	Yes	83	17	0	101	16	7	83	46	15
	5.6	Yes	124	249	47	232	107	63	64	16	19
	5.64	Yes	265	154	1	66	63	16	42	28	11
	5.7	Yes	49	42	18	19	25	20	83	30	8
	5.89	Yes	219	23	1	198	44	2	78	23	14
	6.11	Yes	139	57	2	108	76	7	148	45	14
	6.46	Yes	197	53	24	73	86	16	45	19	6
	6.8	Yes	146	51	19	102	44	19	98	49	4
	6.89	Yes	245	62	10	226	79	16	97	44	2
	6.91	Yes	140	44	18	87	48	17	86	52	1
	7.3	Yes	271	32	1	263	91	10	76	47	11
	7.6	Yes	137	52	1	136	97	9	52	26	16
	8	Yes	9	2	0	36	6	3	79	29	6
	8.44	Yes	258	167	16	79	69	23	49	30	10
	9.13	Yes	64	43	0	113	42	53	48	16	9
	9.17	Yes	91	23	0	143	74	3	79	33	16
	9.38	Yes	182	131	4	119	23	14	82	58	12
	11.5	Yes	166	159	2	101	19	18	61	20	4
	11.57	Yes	243	87	0	113	19	13	60	27	9
	17.75	Yes	212	117	0	109	19	25	88	31	22
	27.5	Yes	2	15	1	49	12	7	86	31	1
	61	Yes	213	113	2	123	83	31	43	25	13

[truncated: 8 more sheets: Figure 4B, Figure 4C, Figure 4D, Supplementary Figure 1A, Supplementary Figure 1B, Supplementary Figure 2A, Supplementary Figure 7, Supplementary Figure 10]
